# Supplementary material for: Interventions Aiming to Improve Breastfeeding Duration Among Primiparous Women: A Scoping Review
Source: Pediatr Rep. 2026 Mar 3;18(2):35. doi: 10.3390/pediatric18020035 (PMC13010726; doi:10.3390/pediatric18020035)
Supplement: Supplementary file 1 [file pediatrrep-18-00035-s001.zip]

Archive with 2 entries (2 files):
- pediatrrep-4028824 - R1 _ PRISMA-ScR-Fillable-Checklist.pdf
- pediatrrep-4028824 supplement material.pdf
